# Supplementary material for: Durum wheat (Triticum turgidum L. var. durum) root system response to drought and salt stresses and genetic characterization for root-related traits
Source: Front Plant Sci. 2024 Mar 22;15:1362917. doi: 10.3389/fpls.2024.1362917 (PMC10995220; doi:10.3389/fpls.2024.1362917)
Supplement: Supplementary file 1 [file Table_1.xlsx]

## Sheet: Table S1
water nutrition solution composed of
nitric acid	0.286 mL/L
calcium nitrate	0.432 g/L
potassium nitrate	0.436 g/L
dihydrogen phosphate potassium	0.13 g/l
potassium sulphate	0.04 g/L
magnesium nitrate	0.244 g/L
Mikron	0.23 g/L

## Sheet: Table S2
Marker	QTL	Trait
wms5	QTL1778	Root tips
	QTL1530	Root tips
	mtaq-3A.5	Primary root diameter
	mtaq-3A.6	Primary root length, and mean of lateral root diameter
	mtaq-3A.7	Total lateral root surface, and volume
	QTRN1-3A	Total root number
	QTrd. ubo-3A.2	Total root diammeter
gwm427	QTL1567	Total root length
	QTL1568	Root growth angle
	QTL1569	Total and average root length
	QTL1570	Primary root length
	QTL1571	Primary root surface
	QTL1463	Root tips
	QTL1464	Root length
	QTL1465	Root surface area
	QSRA 4 -6A	Root angle
	QRga.ubo-6A.2	Root angle
gwm499	QTL0509	Total root length
	mtaq-5B.1	total lateral root length
gwm636	QTL1514	Lateral root number per primary root
	QTL1515	Total root number
	QTL0440	Root growth angle
	QRGA.ubo-2A.1	root angle
	durumMQTL2A.1 (4,105,954...10,965,955)	root related traits
wmc727	QTL0504	Average root length and primary root length
	mtaq-5A.7	Primary root diameter
gwm573.2	durumMQTL7B.3 (103606730...105323515)	root related traits
cfa2086	QRga.ubo-2A.3	Root growth angle
wms205	mtaq-5A.1	Primary root length
	QTL1556 (29173464..29173599)	Primary root length
gmw459	mtaq-6A.2	total lateral root surface and volume, primary root volume.
gwm234	mtaq-5B.2	primary root volume
cfa2257	mtaq-7A.4	total root number, primary root length

## Sheet: Table S3
Marker	Primer Forward (5'-3')	Primer Reverse (5'-3')	Chr.	AT (°C)
cfa2086	TCTACTTTCAGGGCACCTCG	TCTCTCCAAACCTCCCTGTAA	2A	56
gwm573.2	AAGAGATAACATGCAAGAAA	TTCAAATATGTGGGAACTAC	7B	45
wmc727	CATAATCAGGACAGCCGCAC	TAGTGGCCTGATGTATCTAGTTGG	5A	55
wms205	CGACCCGGTTCACTTCAG	AGTCGCCGTTGTATAGTGCC	5A	56
wms5	GCCAGCTACCTCGATACAACTC	AGAAAGGGCCAGGCTAGTAGT	3A	56
gmw459	ATGGAGTGGTCACACTTTGAA	AGCTTCTCTGACCAACTTCTCG	6A	54
gwm234	GAGTCCTGATGTGAAGCTGTTG	CTCATTGGGGTGTGTACGTG	5B	55
gwm427	AAACTTAGAACTGTAATTTCAGA	AGTGTGTTCATTTGACAGTT	6A	45
gwm499	ACTTGTATGCTCCATTGATTGG	GGGAGTGGAAACTGCATAA	5B	52
gwm637	AAAGAGGTCTGCCGCTAACA	TATACGGTTTTGTGAGGGGG	4A	55
cfa2257	GATACAATAGGTGCCTCCGC	CCATTATGTAAATGCTTCTGTTTGA	7A	49

## Sheet: Table S4
Table is also present at the Zenodo repository: 10.5281/zenodo.10439459
Pop	Xcfa2086		WMS5		XGWM234/1		XGWM234/2		XWMC727/1		XWMC727/2		XCFA2257		WMS205		XGWM427		XGWM573/2		XGWM636		XGWM459/1		XGWM459b		XGWM499b		XGWM499/2
Azeghar	234	234	180	180	218	218	256	256	88	96	231	231	104	142	157	170	201	201	181	240	110	110	137	137	292	292	91	91	197	197
JKethifa	277	277	190	190	214	214	242	242	88	96	231	231	156	156	157	170	256	256	194	236	110	110	137	137	292	292	91	91	154	154
Cham	269	269	185	185	218	218	242	242	88	96	231	231	121	121	157	170	214	214	194	240	110	110	153	153	292	292	91	91	197	197
Sebatel	223	223	180	180	218	218	256	256	88	96	231	231	150	156	157	170	237	237	194	240	125	125	153	153	292	292	91	91	147	147
